# Supplementary material for: Health-Related Quality of Life in Pediatric Hepatic Glycogen Storage Disease: A Dual-Perspective Study
Source: Nutrients. 2026 Jun 27;18(13):2099. doi: 10.3390/nu18132099 (PMC13364485; doi:10.3390/nu18132099)
Supplement: Supplementary file 1 [file nutrients-18-02099-s001.zip]

Archive with 1 entries (1 files):
- nutrients-4363605-supplementary.pdf
